# Supplementary material for: Development and Preliminary Validation of an Equine Brief Pain Inventory for Owner Assessment of Chronic Pain Due to Osteoarthritis in Horses
Source: Animals (Basel). 2024 Jan 5;14(2):181. doi: 10.3390/ani14020181 (PMC10812429; doi:10.3390/ani14020181)
Supplement: Supplementary file 1 [file animals-14-00181-s001.zip]

Archive with 2 entries (2 files):
- Supplementary file S1 Example Script for Focus Group Discussions.pdf
- Supplementary File S2 Reviewer Comments and Resulting Revisions.pdf
